# Supplementary material for: Development of a Smoke-Free Homes Intervention for Parents: An Intervention Mapping Approach
Source: Health Psychol Bull. Author manuscript; Available in PMC 2020 Apr 24. (PMC7182446; doi:10.5334/hpb.20)
Supplement: Supplementary file 8 [file EMS86099-supplement-Supplementary_file_8_.zip]

Archive with 8 entries (8 files):
- Literature Search Strategies.odt
- Programme manual.odt
- Statement re ethics application and letter confirming ethical approval.odt
- Step 4 interview schedule health and care professionals.odt
- Step 4 parent focus group consent form.odt
- Step 4 parent focus group information sheet.odt
- Step 4 parent focus group topic guide.odt
- Study Protocol.odt
